# Supplementary material for: Genetic Diversity of Potential Drug Resistance Markers in Plasmodium vivax Isolates from Panama, Mesoamerica
Source: Pathogens. 2025 Feb 27;14(3):231. doi: 10.3390/pathogens14030231 (PMC11944334; doi:10.3390/pathogens14030231)
Supplement: Supplementary file 1 [file pathogens-14-00231-s001.zip › Table S1.xlsx]

## Sheet: S1
Table S1. GenBank accession numbers for Plasmodium vivax drug-resistance genes analyzed in this study
	ICGES ID	GENBANK ID
		CRT	MDR	DHFR	DHPS
SEQ1	BT08	OL763753	OL763561	OL763625	OL763689		MDR			MDR
SEQ2	BT12	OL763754	OL763562	OL763626	OL763690		OL763561 - OL763624			PP663644-PP663649
SEQ3	BT18	OL763755	OL763563	OL763627	OL763691
SEQ4	BT19	OL763756	OL763564	OL763628	OL763692		DHFR			DHFR
SEQ5	BT22	OL763757	OL763565	OL763629	OL763693		OL763625 - OL763688			PP657422-PP657427
SEQ6	BT24	OL763758	OL763566	OL763630	OL763694
SEQ7	PO01	OL763759	OL763567	OL763631	OL763695		DHPS			DHPS
SEQ8	PO03	OL763760	OL763568	OL763632	OL763696		OL763689 - OL763752			PP662634-PP662639
SEQ9	PO05	OL763761	OL763569	OL763633	OL763697
SEQ10	PO06	OL763762	OL763570	OL763634	OL763698		CRT			CRT
SEQ11	PO20	OL763763	OL763571	OL763635	OL763699		OL763753 - OL763816			PP662640-PP662645
SEQ12	PO28	OL763764	OL763572	OL763636	OL763700
SEQ13	PO37	OL763765	OL763573	OL763637	OL763701
SEQ14	PE10	OL763766	OL763574	OL763638	OL763702
SEQ15	PE18	OL763767	OL763575	OL763639	OL763703
SEQ16	PE36	OL763768	OL763576	OL763640	OL763704
SEQ17	PE40	OL763769	OL763577	OL763641	OL763705
SEQ18	PE47	OL763770	OL763578	OL763642	OL763706
SEQ19	PE53	OL763771	OL763579	OL763643	OL763707
SEQ20	PE58	OL763772	OL763580	OL763644	OL763708
SEQ21	PE60	OL763773	OL763581	OL763645	OL763709
SEQ22	PE61	OL763774	OL763582	OL763646	OL763710
SEQ23	CC09	OL763775	OL763583	OL763647	OL763711
SEQ24	DA32	OL763776	OL763584	OL763648	OL763712
SEQ25	DA33	OL763777	OL763585	OL763649	OL763713
SEQ26	DA36	OL763778	OL763586	OL763650	OL763714
SEQ27	DA44	OL763779	OL763587	OL763651	OL763715
SEQ28	DA43	OL763780	OL763588	OL763652	OL763716
SEQ29	DA47	OL763781	OL763589	OL763653	OL763717
SEQ30	DA53	OL763782	OL763590	OL763654	OL763718
SEQ31	DA61	OL763783	OL763591	OL763655	OL763719
SEQ32	DA64	OL763784	OL763592	OL763656	OL763720
SEQ33	DA63	OL763785	OL763593	OL763657	OL763721
SEQ34	DA77	OL763786	OL763594	OL763658	OL763722
SEQ35	KY128	OL763787	OL763595	OL763659	OL763723
SEQ36	KY130	OL763788	OL763596	OL763660	OL763724
SEQ37	KY136	OL763789	OL763597	OL763661	OL763725
SEQ38	KY137	OL763790	OL763598	OL763662	OL763726
SEQ39	KY140	OL763791	OL763599	OL763663	OL763727
SEQ40	KY149	OL763792	OL763600	OL763664	OL763728
SEQ41	KY150	OL763793	OL763601	OL763665	OL763729
SEQ42	KY164	OL763794	OL763602	OL763666	OL763730
SEQ43	KY166	OL763795	OL763603	OL763667	OL763731
SEQ44	KY159	OL763796	OL763604	OL763668	OL763732
SEQ45	VE17	OL763797	OL763605	OL763669	OL763733
SEQ46	VE16	OL763798	OL763606	OL763670	OL763734
SEQ47	VE15	OL763799	OL763607	OL763671	OL763735
SEQ48	VE14	OL763800	OL763608	OL763672	OL763736
SEQ49	VE13	OL763801	OL763609	OL763673	OL763737
SEQ50	VE12	OL763802	OL763610	OL763674	OL763738
SEQ51	VE11	OL763803	OL763611	OL763675	OL763739
SEQ52	VE06	OL763804	OL763612	OL763676	OL763740
SEQ53	VE05	OL763805	OL763613	OL763677	OL763741
SEQ54	VE04	OL763806	OL763614	OL763678	OL763742
SEQ55	PM03	OL763807	OL763615	OL763679	OL763743
SEQ56	PM08	OL763808	OL763616	OL763680	OL763744
SEQ57	PM11	OL763809	OL763617	OL763681	OL763745
SEQ58	PM12	OL763810	OL763618	OL763682	OL763746
SEQ59	PM19	OL763811	OL763619	OL763683	OL763747
SEQ60	PM21	OL763812	OL763620	OL763684	OL763748
SEQ61	PM10	OL763813	OL763621	OL763685	OL763749
SEQ62	PM09	OL763814	OL763622	OL763686	OL763750
SEQ63	PM07	OL763815	OL763623	OL763687	OL763751
SEQ64	PM04	OL763816	OL763624	OL763688	OL763752
SEQ65	JQ	PP663644	PP657422	PP662634	PP662640
SEQ66	5R	PP663645	PP657423	PP662635	PP662641
SEQ67	RO	PP663646	PP657424	PP662636	PP662642
SEQ68	LC02	PP663647	PP657425	PP662637	PP662643
SEQ69	OD	PP663648	PP657426	PP662638	PP662644
SEQ70	PE63	PP663649	PP657427	PP662639	PP662645
